# Supplementary material for: Absorptive Roots Prioritize Chemical over Morphological Investment Under Litter Addition in a Qinling Pine–Oak Mixed Forest
Source: Plants (Basel). 2025 Dec 10;14(24):3768. doi: 10.3390/plants14243768 (PMC12736430; doi:10.3390/plants14243768)
Supplement: Supplementary file 1 [file plants-14-03768-s001.zip]

Archive with 1 entries (1 files):
- plants-4003717-supplementary.pdf
